# Supplementary material for: Exercise Inhibits NLRP3 Inflammasome Activation in Obese Mice via the Anti-Inflammatory Effect of Meteorin-like
Source: Cells. 2021 Dec 9;10(12):3480. doi: 10.3390/cells10123480 (PMC8700724; doi:10.3390/cells10123480)
Supplement: Supplementary file 1 [file cells-10-03480-s001.zip]

Archive with 1 entries (1 files):
- cells-1439119-supplementary.pdf
